# Supplementary material for: Identifying Key Somatic Copy Number Alterations Driving Dysregulation of Cancer Hallmarks in Lower-Grade Glioma
Source: Front Genet. 2021 Jun 7;12:654736. doi: 10.3389/fgene.2021.654736 (PMC8215700; doi:10.3389/fgene.2021.654736)
Supplement: Supplementary file 3 [file Table_2.xlsx]

## Sheet: special_pair_1
subtype	G_H	pvalue
1	GAPDH-TNFA_SIGNALING_VIA_NFKB	7.92108e-06
1	CLEC7A-TNFA_SIGNALING_VIA_NFKB	0.000520833
1	OLR1-TNFA_SIGNALING_VIA_NFKB	0.000520833
1	CLEC9A-TNFA_SIGNALING_VIA_NFKB	0.000520833
1	PTPN6-TNFA_SIGNALING_VIA_NFKB	3.30788e-05
1	PASK-HYPOXIA	0.0258082
1	HDLBP-HYPOXIA	0.0258082
1	PTPN6-IL6_JAK_STAT3_SIGNALING	0.00723316
1	LEPREL2-MYOGENESIS	0.0258082
1	PPP1R7-E2F_TARGETS	0.0035946
1	HDAC4-E2F_TARGETS	0.00647321
1	DTYMK-E2F_TARGETS	0.00197092
1	KIF1A-E2F_TARGETS	0.00647321
1	SEPT2-E2F_TARGETS	0.0035946
1	ZNF331-MYC_TARGETS_V1	0.00723316
1	HSPBP1-MYC_TARGETS_V1	0.00723316
1	ZNF582-MYC_TARGETS_V1	0.0037888
1	ZFP28-MYC_TARGETS_V1	0.0037888
1	U2AF2-MYC_TARGETS_V1	0.0037888
1	ZNF471-MYC_TARGETS_V1	0.0037888
1	PRPF31-MYC_TARGETS_V1	0.00723316
1	ZNF71-MYC_TARGETS_V1	0.0037888
1	ZNF470-MYC_TARGETS_V1	0.0037888
1	CNOT3-MYC_TARGETS_V1	0.00723316
1	TFPT-MYC_TARGETS_V1	0.00723316
1	ZNF583-MYC_TARGETS_V1	0.0037888
1	ZNF667-MYC_TARGETS_V1	0.0037888
1	ZNF761-MYC_TARGETS_V1	0.00723316
1	CCDC106-MYC_TARGETS_V1	0.0037888
1	TAS2R10-INFLAMMATORY_RESPONSE	0.00101686
1	CLEC7A-INFLAMMATORY_RESPONSE	0.00101686
1	OLR1-INFLAMMATORY_RESPONSE	0.00101686
1	KLRG1-INFLAMMATORY_RESPONSE	0.000520833
1	TAS2R14-INFLAMMATORY_RESPONSE	0.00101686
1	GAPDH-OXIDATIVE_PHOSPHORYLATION	0.000520833
1	TPI1-OXIDATIVE_PHOSPHORYLATION	0.000520833
1	SCLY-OXIDATIVE_PHOSPHORYLATION	0.034788
1	NDUFA9-OXIDATIVE_PHOSPHORYLATION	0.00101686
1	PHB2-OXIDATIVE_PHOSPHORYLATION	0.00101686
1	D2HGDH-OXIDATIVE_PHOSPHORYLATION	0.0115033
1	KLRG1-IL2_STAT5_SIGNALING	0.0258082
1	ISOC2-KRAS_SIGNALING_DN	0.0037888
1	CACNG6-KRAS_SIGNALING_DN	0.0137106
1	CNOT3-KRAS_SIGNALING_DN	0.0137106
1	CCDC106-KRAS_SIGNALING_DN	0.0037888
2	CDK4-G2M_CHECKPOINT	3.01082e-12
2	CDK4-E2F_TARGETS	6.01924e-15
2	DTX3-E2F_TARGETS	1.46869e-13
2	AVIL-ALLOGRAFT_REJECTION	8.33353e-10
3	CDKN2B-G2M_CHECKPOINT	3.06706e-14
3	CDKN2A-G2M_CHECKPOINT	1.69532e-13
3	IFNA8-INTERFERON_ALPHA_RESPONSE	7.39049e-05
3	IFNA5-INTERFERON_ALPHA_RESPONSE	7.39049e-05
3	IFNA5-INTERFERON_GAMMA_RESPONSE	7.20357e-06
3	CDKN2B-E2F_TARGETS	1.22791e-15
3	CDKN2A-E2F_TARGETS	7.65425e-15
3	EGFR-ALLOGRAFT_REJECTION	0.00782602
3	CDKN2B-ALLOGRAFT_REJECTION	1.77917e-19
3	IFNA8-ALLOGRAFT_REJECTION	2.29354e-08
3	CDKN2A-ALLOGRAFT_REJECTION	1.36626e-18
3	IFNA5-ALLOGRAFT_REJECTION	2.29354e-08
